# Supplementary material for: Fact and Fiction about 1%: Next Generation Sequencing and the Detection of Minor Drug Resistant Variants in HIV-1 Populations with and without Unique Molecular Identifiers
Source: Viruses. 2020 Aug 4;12(8):850. doi: 10.3390/v12080850 (PMC7472098; doi:10.3390/v12080850)
Supplement: Supplementary file 1 [file viruses-12-00850-s001.zip]

Archive with 10 entries (7 files):
- figure s1 and s2/
- figure s1 and s2/.DS_Store
- __MACOSX/
- __MACOSX/figure s1 and s2/
- __MACOSX/figure s1 and s2/._.DS_Store
- figure s1 and s2/Figure S2.png
- __MACOSX/figure s1 and s2/._Figure S2.png
- figure s1 and s2/Figure S1.png
- __MACOSX/figure s1 and s2/._Figure S1.png
- __MACOSX/._figure s1 and s2
